# Supplementary material for: Unequal mitochondrial segregation promotes asymmetric fates during neurogenesis
Source: Nat Commun. 2025 Dec 15;16:11049. doi: 10.1038/s41467-025-66932-0 (PMC12706016; doi:10.1038/s41467-025-66932-0)
Supplement: Supplementary file 15 — Source Data [file 41467_2025_66932_MOESM15_ESM.xlsx]

## Sheet: Figure 1
Panel 1D
E2	E3	E3-Tis21-Cre
n=52 pairs, 6 embryos	n=59 pairs, 8 embryos	n=61 pairs, 7 embryos
Rmito	Rmito	Rmito
0.999844	0.999361	0.977951
0.998956	0.998696	0.977717
0.989917	0.992771	0.967144
0.988693	0.98491	0.959766
0.986331	0.981408	0.957681
0.985199	0.973968	0.946668
0.985087	0.968553	0.921544
0.971718	0.968033	0.920643
0.964677	0.966561	0.911043
0.958594	0.965747	0.908062
0.95737	0.960571	0.899345
0.954853	0.958922	0.894881
0.952762	0.94265	0.892262
0.952191	0.941538	0.887097
0.94764	0.939268	0.881505
0.94535	0.935969	0.880858
0.945087	0.935936	0.877517
0.943933	0.934347	0.871597
0.942546	0.93	0.868111
0.942047	0.929954	0.866052
0.928013	0.927778	0.858025
0.927735	0.924198	0.854331
0.92298	0.908829	0.853047
0.921447	0.908198	0.848827
0.917029	0.897357	0.84792
0.912124	0.888866	0.847222
0.908656	0.888444	0.838904
0.907184	0.880342	0.834363
0.904359	0.87551	0.828437
0.89656	0.868805	0.820876
0.893797	0.868092	0.816609
0.892579	0.864865	0.810994
0.883422	0.858955	0.809494
0.880266	0.836769	0.805193
0.879326	0.834227	0.803839
0.87836	0.818743	0.80174
0.876884	0.811856	0.792803
0.864714	0.810656	0.787596
0.86298	0.80836	0.77585
0.840794	0.793244	0.768168
0.837852	0.779026	0.766403
0.831537	0.750036	0.762367
0.830865	0.746087	0.761087
0.818752	0.745605	0.746718
0.811827	0.742502	0.729727
0.805068	0.740597	0.729485
0.801317	0.736122	0.718924
0.796312	0.729754	0.705288
0.766095	0.727591	0.702721
0.743595	0.724735	0.693099
0.714326	0.717646	0.666331
0.687957	0.703411	0.662959
	0.701883	0.650344
	0.687445	0.6135
	0.684416	0.610824
	0.65032	0.607992
	0.62	0.574426
	0.562859	0.546584
	0.52385	0.532917
		0.511815
		0.509341

## Sheet: Figure 2
panel A			panelB			panelE
E2,25 control	E2.25, CDC25B overexpression		E3 Ctrl shRNA	E3, CDKN1C shRNA		E3, Tis21-Cre, fate tracking experiments
n=29 pairs, 3 embryos	n=33 pairs, 4 embryos		n=45 pairs, 3 embryos	n=81 pairs, embryos		n=58 pairs, 4 embryos
						PP (n=13)	NN (n=11)	PN (n=34)
Rmito	Rmito		Rmito	Rmito		Rmito	Rmito	Rmito
0.998071	0.973619		0.99403	0.997683		0.989035	0.983311	0.993675
0.996578	0.970762		0.990115	0.996326		0.984611	0.974073	0.983879
0.983626	0.956161		0.989362	0.995391		0.977618	0.961946	0.9696
0.973218	0.921563		0.984293	0.991896		0.938953	0.946111	0.966021
0.972007	0.919536		0.97411	0.986328		0.923025	0.939216	0.95796
0.970685	0.909457		0.973162	0.985306		0.907469	0.930626	0.938259
0.954414	0.904881		0.967422	0.984717		0.906455	0.927038	0.923526
0.953593	0.893093		0.966197	0.981407		0.899437	0.88711	0.909542
0.943478	0.892586		0.956826	0.980301		0.889595	0.869803	0.901965
0.934374	0.890999		0.949766	0.977986		0.884243	0.861672	0.886871
0.934249	0.888801		0.943089	0.975774		0.883963	0.860674	0.866278
0.930815	0.884016		0.940618	0.9754		0.776861		0.845634
0.925667	0.881354		0.932725	0.973849		0.667359		0.84027
0.924797	0.869611		0.928181	0.972976				0.82865
0.916702	0.867018		0.916667	0.971605				0.827787
0.893186	0.86547		0.905995	0.971282				0.825542
0.869917	0.865094		0.894309	0.968953				0.817642
0.855132	0.827204		0.891473	0.96564				0.815798
0.850023	0.823052		0.859397	0.964714				0.800769
0.848167	0.813808		0.855932	0.963683				0.797943
0.819444	0.795512		0.853688	0.959606				0.782879
0.802382	0.786734		0.85	0.956679				0.755804
0.802328	0.774298		0.833333	0.954276				0.750616
0.783255	0.763269		0.829466	0.951997				0.728111
0.751229	0.746411		0.808738	0.947263				0.716063
0.74091	0.739863		0.801205	0.946153				0.708657
0.739706	0.724119		0.78629	0.942513				0.70476
0.714874	0.671268		0.778571	0.940121				0.693838
0.689691	0.668198		0.768966	0.938674				0.688919
	0.587389		0.758294	0.937326				0.684595
	0.581705		0.756	0.935571				0.683969
	0.570227		0.74538	0.935091				0.635776
	0.509341		0.729268	0.929633				0.607897
			0.727619	0.92537				0.597138
			0.723926	0.924268
			0.667398	0.924176
			0.658252	0.921909
			0.644601	0.919268
			0.641555	0.918544
			0.64022	0.91355
			0.628788	0.910546
			0.612963	0.909736
			0.59901	0.909349
			0.571984	0.908691
			0.530811	0.906637
				0.899365
				0.897006
				0.895947
				0.895638
				0.89419
				0.891568
				0.888987
				0.886368
				0.878975
				0.870904
				0.870266
				0.869519
				0.869058
				0.865727
				0.863389
				0.857732
				0.852572
				0.845086
				0.838187
				0.827856
				0.82783
				0.818326
				0.812563
				0.811752
				0.799278
				0.787703
				0.78567
				0.771178
				0.73779
				0.729885
				0.714213
				0.712702
				0.709584
				0.688666
				0.682043
				0.656759

## Sheet: Figure 3
Panel B				Panel G
testing the effect of ligand addition and removal on Rmito in CatchFire experiments				Rmito and sister cells fate tracking in CatchFire experiments
n=80 pairs				control (n=40 pairs)			CatchFire (n=36 pairs) (highlight = cases with Di<0,6)
before	during	after		PP	NN	PN	PP	NN	PN
n=14	n=36	n=28		n=31	n=1	n=8	n=15	n=2	n=19
Rmito	Rmito	Rmito		Rmito	Rmito	Rmito	Rmito	Rmito	Rmito
0.980838	0.995085	0.998867		0.994613	0.987035	0.991499	0.983043	0.961726	0.884221
0.969741	0.994371	0.997515		0.99017		0.987364	0.999756	0.895397	0.876234
0.969591	0.975055	0.984696		0.98184		0.964708	0.998259		0.839128
0.96343	0.973854	0.984417		0.975906		0.89868	0.997129		0.820092
0.950148	0.962712	0.979288		0.973214		0.807664	0.977019		0.807226
0.948115	0.959872	0.966194		0.968591		0.776932	0.973801		0.806833
0.938999	0.951718	0.957433		0.965859		0.700571	0.929914		0.796838
0.908375	0.946431	0.954812		0.964305		0.578808	0.917123		0.784847
0.895953	0.934412	0.954622		0.956401			0.905175		0.784216
0.873655	0.924875	0.950204		0.949369			0.890218		0.779925
0.86038	0.912778	0.936403		0.948553			0.884946		0.734586
0.844948	0.897573	0.935679		0.944203			0.855844		0.733523
0.839514	0.896233	0.919825		0.941459			0.821992		0.729078
0.828294	0.894019	0.918314		0.940938			0.73455		0.722516
	0.892361	0.917459		0.938776			0.579556		0.711217
	0.891017	0.917082		0.936407					0.700762
	0.884038	0.910738		0.935428					0.685846
	0.877774	0.88281		0.932687					0.635533
	0.833405	0.880784		0.922388					0.570226
	0.806677	0.863979		0.905929
	0.780044	0.855026		0.895734
	0.763342	0.852127		0.89375
	0.761377	0.848101		0.891229
	0.749293	0.838638		0.890052
	0.740039	0.834938		0.887771
	0.735665	0.83206		0.887433
	0.728449	0.824532		0.871101
	0.714868	0.820499		0.865666
	0.713779	0.818182		0.841813
	0.713029	0.681957		0.808465
	0.697727			0.789474
	0.680431
	0.676724
	0.63241
	0.617115
	0.572454

## Sheet: Supp Fig 2
E3, Tis21-Cre
n=61 cells from 7 embryos
matched Rmito and Rcell
Rmito	Rcell
0.977951	0.924739
0.977717	0.905636
0.967144	1.07527
0.959766	0.96124
0.957681	1.08139
0.946668	0.99997
0.921544	1.00491
0.920643	1.18162
0.911043	0.949698
0.908062	0.922791
0.899345	0.955019
0.894881	0.971679
0.892262	1.01809
0.887097	0.954894
0.881505	0.965937
0.880858	0.993754
0.877517	0.965922
0.871597	1.0304
0.868111	1.00331
0.866052	1.09042
0.858025	0.929586
0.854331	1.07535
0.853047	0.902997
0.848827	0.920571
0.84792	0.93661
0.847222	0.820061
0.838904	0.991774
0.834363	0.953122
0.828437	0.952473
0.820876	0.995303
0.816609	0.939265
0.810994	0.915395
0.809494	1.05408
0.805193	0.925964
0.803839	1.04369
0.80174	0.965358
0.792803	1.12307
0.787596	0.965089
0.77585	1.00128
0.768168	1.03577
0.766403	1.01309
0.762367	0.971768
0.761087	0.99969
0.746718	0.915945
0.729727	0.824198
0.729485	0.913177
0.718924	1.10659
0.705288	0.937406
0.702721	0.99425
0.693099	1.01704
0.666331	1.09064
0.662959	1.09928
0.650344	1.11027
0.6135	0.996047
0.610824	1.0112
0.607992	0.908409
0.574426	0.892661
0.546584	0.92117
0.532917	1.12456
0.511815	0.962695
0.509341	0.973357

## Sheet: Supp Figure 3
CTRL shRNA					CDC25B shRNA
	GFP positive cells	GFP/pRb positive cells	GFP/HuC/D positive cells			GFP positive cells	GFP/pRb positive cells	GFP/HuC/D positive cells
Embryo 1	283	181	8		Embryo 1	410	247	18
Embryo 2	490	350	15		Embryo 2	230	175	14
Embryo 3	492	381	11		Embryo 3	245	190	14
Embryo 4	195	150	3		Embryo 4	235	155	14
Embryo 5	169	127	7		Embryo 5	378	198	35
Embryo 6	180	124	11		Embryo 6	180	100	15
Embryo 7	142	96	5		Embryo 7	197	99	19

## Sheet: Supp Figure 6
Panel B			Panel C			panel E	panel F
			(same values as in Figure 3B)				Rmito matched to Di in panel E
n=12 cells			without ligand(n=44)	with ligand (n=36)		n=79	n=79
Rmito	T (minutes)		Rmito	Rmito		Di	Rmito
0.479889	15		0.998867	0.995085		without ligand
0.939108	15		0.997515	0.994371		0.61515	0.950204
0.42602	18		0.984696	0.975055		0.621985	0.957433
0.896492	18		0.984417	0.973854		0.622935	0.818182
0.724863	18		0.980838	0.962712		0.652996	0.824532
0.308204	21		0.979288	0.959872		0.657747	0.83206
0.811279	24		0.969741	0.951718		0.672295	0.820499
0.986942	27		0.969591	0.946431		0.672296	0.834938
0.84223	33		0.966194	0.934412		0.673975	0.910738
0.819848	42		0.96343	0.924875		0.679611	0.950148
0.723674	57		0.957433	0.912778		0.697085	0.848101
0.148404	69		0.954812	0.897573		0.703089	0.938999
			0.954622	0.896233		0.708684	0.969591
			0.950204	0.894019		0.709044	0.954812
			0.950148	0.892361		0.710117	0.880784
			0.948115	0.891017		0.710991	0.998867
			0.938999	0.884038		0.713283	0.918314
			0.936403	0.877774		0.718293	0.86038
			0.935679	0.833405		0.720132	0.681957
			0.919825	0.806677		0.723346	0.88281
			0.918314	0.780044		0.723387	0.984417
			0.917459	0.763342		0.723619	0.917082
			0.917082	0.761377		0.72665	0.935679
			0.910738	0.749293		0.729165	0.852127
			0.908375	0.740039		0.731494	0.997515
			0.895953	0.735665		0.73218	0.936403
			0.88281	0.728449		0.735008	0.838638
			0.880784	0.714868		0.735012	0.96343
			0.873655	0.713779		0.737161	0.828294
			0.863979	0.713029		0.738713	0.984696
			0.86038	0.697727		0.741532	0.979288
			0.855026	0.680431		0.743906	0.917459
			0.852127	0.676724		0.743911	0.873655
			0.848101	0.63241		0.747013	0.954622
			0.844948	0.617115		0.749719	0.895953
			0.839514	0.572454		0.752747	0.839514
			0.838638			0.760759	0.844948
			0.834938			0.761735	0.855026
			0.83206			0.771157	0.919825
			0.828294			0.772789	0.948115
			0.824532			0.786827	0.908375
			0.820499			0.80552	0.980838
			0.818182			0.814118	0.969741
			0.681957			0.822269	0.966194
						with ligand, Di<0,6
						0.315129	0.680431
						0.330942	0.735665
						0.335414	0.728449
						0.400442	0.572454
						0.409077	0.617115
						0.415049	0.63241
						0.415118	0.806677
						0.458466	0.763342
						0.458929	0.676724
						0.52146	0.697727
						0.548644	0.740039
						0.561856	0.749293
						0.562232	0.780044
						0.598546	0.761377
						with ligand, Di>0,6
						0.619099	0.833405
						0.637585	0.924875
						0.676097	0.896233
						0.678847	0.975055
						0.699957	0.951718
						0.706376	0.713029
						0.710715	0.894019
						0.713477	0.897573
						0.716163	0.892361
						0.723041	0.877774
						0.724641	0.891017
						0.726323	0.713779
						0.733841	0.973854
						0.736225	0.946431
						0.7478	0.995085
						0.752899	0.962712
						0.761775	0.959872
						0.77121	0.714868
						0.785933	0.884038
						0.786791	0.934412
						0.793746	0.994371
						0.802313	0.912778

## Sheet: Supp Figure 8
Panel C
long term tracking							short term tracking + pRb immuno
control (n=19)			CatchFire (n=19)				control (n=21)			CatchFire (n=17)
			(highlighted=cases with Di<0,6)							(highlighted=cases with Di<0,6)
PP	NN	PN	PP	NN	PN		PP	NN	PN	PP	NN	PN
n=15	n=0	n=4	n=7	n=1	n=11		n=16	n=1	n=4	n=8	n=1	n=8
Rmito	Rmito	Rmito	Rmito	Rmito	Rmito		Rmito	Rmito	Rmito	Rmito	Rmito	Rmito
0.99017		0.987364	0.999756	0.961726	0.876234		0.994613	0.987035	0.991499	0.983043	0.895397	0.884221
0.973214		0.964708	0.998259		0.839128		0.98184		0.89868	0.977019		0.807226
0.965859		0.700571	0.997129		0.820092		0.975906		0.807664	0.973801		0.796838
0.956401		0.578808	0.929914		0.806833		0.968591		0.776932	0.905175		0.784847
0.949369			0.917123		0.784216		0.964305			0.890218		0.734586
0.948553			0.855844		0.779925		0.941459			0.884946		0.700762
0.944203			0.821992		0.733523		0.938776			0.73455		0.685846
0.940938					0.729078		0.932687			0.579556		0.570226
0.936407					0.722516		0.922388
0.935428					0.711217		0.905929
0.89375					0.635533		0.895734
0.891229							0.890052
0.887433							0.887771
0.871101							0.865666
0.841813							0.808465
							0.789474

## Sheet: Supp Figure 9
panel A					panel B					panel C				panel C
TisCre, E3 (n=116 daughters from 58 tracked pairs)					E2, CatchFire (with ligand) (n=72 daughters from 36 tracked pairs)					TisCre, E3 (n=58 tracked pairs)				TisCre, E3 (n=28 tracked pairs subset)
P from PP (n=26)	P from PN (n=34)	N from PN (n=34)	N from NN (n=22)		P from PP (n=30)	P from PN (n=19)	N from PN (n=19)	N from NN (n=4)		PP (n=13)	PN (n=34)	NN (n=11)		PP (n=5)		PN (n=15)		NN (n=8)
Vmito (µm3)	Vmito (µm3)	Vmito (µm3)	Vmito (µm3)		Vmito (µm3)	Vmito (µm3)	Vmito (µm3)	Vmito (µm3)		Sum Vmito Daughters (µm3)	Sum Vmito Daughters (µm3)	Sum Vmito Daughters (µm3)		Vmito mother cell (µm3)	Sum Vmito Daughters (µm3)	Vmito mother cell (µm3)	Sum Vmito Daughters (µm3)	Vmito mother cell (µm3)	Sum Vmito Daughters (µm3)
22.7389	20.5132	26.5668	21.8517		39.0086	46.3499	31.7889	24.9545		43.3738	50.7304	42.1875		67.1538	61.996	50.3077	51.2323	53.0769	51.4615
32.519	33.7206	33.1071	18.8198		19.5854	29.2438	22.9519	28.027		61.996	71.3248	37.9591		42.6923	43.3738	47.7692	50.5682	43.6154	44.1749
24.4019	18.3382	28.828	21.7148		18.5359	19.2761	10.9918	27.8698		40.6868	58.67	44.0076		52.3846	51.5163	38.0769	40.6462	45	48.8538
27.0383	29.984	15.7626	34.2681		34.329	41.0315	36.2809	29.1424		48.0433	58.4368	64.0747		43.3846	47.5385	36.2308	31.4695	52.1538	54.9284
19.1849	27.6873	22.0494	22.5463		19.8338	33.7155	24.767			37.1986	40.4028	46.8671		45	45.9849	44.5385	44.6566	50.7692	53.2908
29.2742	24.3208	23.1496	29.6595		28.1943	23.9405	16.7766			55.1515	34.5216	64.1203				56.7692	56.6623	48.6923	50.3077
20.7566	25.2892	21.1774	33.7054		32.6255	34.3138	27.3425			39.2215	56.9513	71.6999				42.6923	40.9555	47.7692	46.8671
22.7237	23.4488	27.9408	26.7037		17.6994	28.7773	20.7921			43.6983	31.4695	54.9284				55.1538	56.9513	45.2308	44.0076
25.4666	23.7682	30.9422	33.2947		20.7616	23.1547	16.9845			51.5163	51.2323	68.7441				43.1538	45.0875
37.954	30.8408	25.6339	22.5159		29.9383	23.3676	16.6195			76.5012	49.8584	44.1749				32.5385	36.2201
21.7655	23.8949	21.948	24.6655		22.9063	23.5958	19.0378			46.3804	40.9555	53.2908				57	54.4264
22.8657	33.3859	22.384	20.3358		29.5987	37.1834	23.6313			45.9849	45.0875					41.0769	40.2558
28.3413	29.2336	18.2419	19.1393		34.841	32.083	26.9217			59.8513	39.7184					57.2308	60.84
20.6349	14.0946	19.8896	22.2928		29.0765	21.4461	15.6359				50.5682					53.7692	56.4697
29.477	29.8876	23.2307	29.8065		42.6793	42.1114	36.8995				37.589					45.6923	49.4984
16.2848	27.8799	13.1313	24.3208		40.0581	27.0231	21.076				53.9904
21.005	26.6226	21.2484	34.4608		26.6631	18.5765	23.0127				47.9419
18.0137	28.0422	22.1711	37.9946		20.4777	15.9198	20.3003				53.6812
25.8773	29.9738	16.6347	28.2247		38.5624	29.6747	36.1846				56.6623
18.4649	22.6781	19.7983	35.4494		34.2225						40.6462
20.9746	34.6889	16.2696	21.659		31.8599						44.6566
26.0497	24.1636	26.8	28.6252		33.1882						28.8077
38.5472	38.2177	23.1496			21.5323						54.325
24.6148	29.842	24.047			20.7667						50.9586
23.1192	18.759	20.2952			30.0245						60.982
31.51	15.5395	27.4287			26.7645						47.8659
	17.4966	14.7131			31.8295						58.4064
	23.4792	24.4374			37.9895						62.3914
	33.0412	23.0786			29.1272						54.4265
	31.4492	21.2433			43.6831						36.2201
	35.2061	30.3642									60.84
	34.5216	24.4526									56.4697
	27.1144	13.542									49.4984
	22.0139	23.7479									40.2558
